# Supplementary material for: Molecular Insights into the Reproductive Patterns and Genetic Structure of Wheat Stripe Rust in Ili, Xinjiang
Source: Int J Mol Sci. 2024 Nov 18;25(22):12357. doi: 10.3390/ijms252212357 (PMC11594354; doi:10.3390/ijms252212357)
Supplement: Supplementary file 1 [file ijms-25-12357-s001.zip › Supplementary Materials.xlsx]

## Sheet: S1
Table S1 SSR locus information
Sample	Population	CPS27	CPS27	CPS34	CPS34	WSR44	WSR44	RJ3	RJ3	RJ5N	RJ5N	RJ13N	RJ13N	CPS08	CPS08	CPS36	CPS36	RJ3N	RJ3N	CPS13	CPS13	RJ8N	RJ8N	RJ27	RJ27
GL144-5	Gongliu	222	222	105	113	190	192	204	206	225	227	149	152	208	208	125	128	339	346	125	128	304	307	230	230
GL146-1	Gongliu	225	225	113	113	190	192	204	206	225	227	149	152	208	208	125	128	339	339	125	128	304	307	230	230
GL146-3	Gongliu	222	225	105	105	190	192	204	206	225	227	149	152	208	208	125	128	346	346	125	128	304	307	230	230
GL147-1	Gongliu	225	225	113	113	190	192	204	206	225	227	149	152	208	208	125	128	346	346	125	128	304	307	230	230
GL148-1	Gongliu	225	225	113	113	190	192	204	206	225	227	149	152	208	208	125	128	346	346	125	128	304	307	230	230
GL148-2	Gongliu	225	225	113	113	190	192	204	206	225	227	149	152	208	208	125	128	339	339	125	128	304	307	230	230
GL148-5	Gongliu	222	225	105	105	190	192	205	207	225	227	149	152	208	208	125	128	339	339	125	128	304	307	230	230
GL149-1	Gongliu	222	225	105	105	190	192	204	206	225	227	149	152	208	208	125	128	339	339	125	128	304	308	230	230
GL154-1	Gongliu	222	225	105	105	190	192	204	206	225	227	149	152	208	208	125	128	339	339	125	128	304	307	230	230
GL154-2	Gongliu	222	225	105	105	190	192	204	206	225	227	149	152	208	208	125	128	339	343	125	128	304	307	230	230
GL516-9	Gongliu	222	225	105	109	190	190	204	204	225	225	149	149	208	208	125	125	339	343	125	125	308	308	242	242
GL527-1	Gongliu	222	225	105	109	190	192	204	206	225	227	149	152	208	208	125	128	339	343	125	128	305	308	230	230
GL527-3	Gongliu	222	225	105	109	190	192	204	204	225	227	149	152	208	208	125	128	339	342	125	125	304	308	230	230
GL528-5	Gongliu	222	225	105	109	190	190	204	204	225	227	149	152	208	208	125	128	339	339	125	128	307	307	230	230
GL528-8	Gongliu	222	225	105	105	190	192	204	206	225	227	149	152	208	208	125	128	346	346	125	128	304	307	230	230
GL530-2	Gongliu	225	225	113	113	190	192	204	206	225	227	149	152	208	208	125	128	339	339	125	128	304	307	230	230
GL530-3	Gongliu	222	225	105	105	190	192	204	206	225	227	149	152	205	208	125	128	339	339	125	128	304	307	230	230
GL531-1	Gongliu	222	225	105	105	190	192	204	206	225	227	149	152	208	208	125	128	339	339	125	128	304	307	230	230
GL155-5	Gongliu	222	225	105	105	190	192	204	206	225	227	149	152	208	208	125	128	342	342	125	128	304	307	230	230
GL155-9	Gongliu	222	225	109	109	190	192	204	204	225	227	149	152	208	208	125	128	339	342	125	128	304	307	230	230
GL156-1	Gongliu	222	225	105	105	190	192	204	206	225	227	149	152	208	208	125	128	339	339	125	128	304	307	230	230
GL156-2	Gongliu	222	225	105	105	190	192	204	206	225	227	149	152	208	208	125	128	342	346	125	128	304	307	230	230
GL532-4	Gongliu	222	225	109	113	189	191	204	206	225	227	149	152	208	208	125	128	343	346	125	128	304	307	230	230
GL532-5	Gongliu	222	225	109	109	190	192	204	204	225	227	149	152	208	208	125	128	339	346	125	128	304	308	230	230
GL536-2	Gongliu	225	225	105	113	189	191	204	206	225	227	149	152	208	208	125	128	339	339	125	128	304	308	230	230
GL533-2	Gongliu	222	225	105	105	190	192	204	206	225	227	149	152	208	208	125	128	339	339	125	128	304	307	230	230
GL533-7	Gongliu	222	225	105	105	190	192	204	206	225	227	149	152	208	208	125	128	339	339	125	128	304	307	230	230
GL534-3	Gongliu	222	225	105	105	190	192	204	206	225	227	149	152	205	208	125	128	338	346	125	128	304	307	230	230
GL534-7	Gongliu	225	225	105	113	189	191	204	206	225	227	149	152	208	208	125	128	338	338	125	128	304	307	230	230
GL534-9	Gongliu	222	225	105	105	190	192	204	206	225	227	149	152	208	208	125	128	346	346	125	128	304	307	230	230
NLK133-10	Nilka	225	225	113	113	190	192	204	206	225	227	149	152	208	208	125	128	342	346	125	128	304	307	230	230
NLK133-11	Nilka	222	225	109	113	190	192	204	206	225	227	149	152	208	208	125	128	346	346	125	128	304	307	230	230
NLK134-3	Nilka	225	225	113	113	190	192	204	206	225	227	149	152	208	208	125	128	339	342	125	128	304	307	230	230
NLK134-5	Nilka	222	225	109	109	190	192	204	206	225	227	149	152	208	208	125	128	342	346	125	128	304	307	230	230
NLK139-5	Nilka	225	225	109	113	190	192	204	206	225	227	149	152	208	208	125	128	343	346	125	128	304	307	230	230
NLK137-10	Nilka	225	225	109	113	190	192	204	206	225	227	149	152	208	208	125	128	339	339	125	128	304	308	230	230
NLK140-1	Nilka	222	225	106	106	190	192	204	206	225	227	149	152	208	208	125	128	339	339	125	128	304	308	230	230
NLK140-5	Nilka	222	225	105	105	190	192	204	206	225	227	149	152	208	208	125	128	346	346	125	128	304	307	230	230
NLK138-7	Nilka	225	225	113	113	189	191	204	206	225	227	149	152	208	208	125	128	342	346	125	128	304	307	230	230
NLK139-10	Nilka	225	225	109	113	189	191	204	206	225	227	149	152	208	208	125	128	339	342	125	128	304	307	230	230
NLK543-1	Nilka	222	225	105	109	189	189	204	204	225	227	149	152	208	208	125	128	338	346	125	128	307	307	230	230
CX505-3	Qapqal	222	225	105	109	190	192	204	206	225	227	149	152	208	208	125	128	339	339	125	128	304	307	230	230
CX502-4	Qapqal	222	225	105	105	189	191	204	206	225	227	149	152	208	208	125	128	339	346	125	128	304	308	230	230
CX507-4	Qapqal	222	225	105	113	190	192	204	206	225	227	149	152	208	208	125	128	339	342	125	128	304	307	230	230
CX513-4	Qapqal	222	225	109	109	189	191	204	204	225	227	149	152	208	208	125	128	339	346	125	128	304	307	230	230
CX513-5	Qapqal	222	225	105	113	189	191	204	206	225	227	149	152	208	208	125	128	339	339	125	128	304	307	230	230
CX514-4	Qapqal	222	225	105	105	190	192	204	206	225	227	149	152	208	208	125	128	339	339	125	128	304	308	230	230
CX516-12	Qapqal	222	225	106	109	190	192	204	206	225	227	149	152	208	208	125	128	339	343	125	128	304	308	230	230
XY165-4	Xinyuan C	222	225	105	109	190	190	204	204	225	225	149	149	208	208	125	125	339	342	125	125	308	308	230	242
XY165-5	Xinyuan C	222	225	105	109	190	190	204	204	225	225	149	149	208	208	125	125	339	342	125	125	307	307	242	242
XY171-1	Xinyuan C	222	225	105	109	190	190	204	204	225	225	149	149	208	208	125	125	339	342	125	125	307	307	242	242
XY171-2	Xinyuan C	222	225	105	109	190	190	204	204	225	225	149	149	208	208	125	125	338	342	125	125	307	307	230	242
XY166-1	Xinyuan C	222	225	105	109	190	192	204	204	225	225	149	152	208	208	125	128	339	342	125	128	304	307	230	230
XY166-3	Xinyuan C	222	225	105	109	189	191	204	206	225	227	149	152	205	208	125	128	339	339	125	128	304	307	230	230
XY170-1	Xinyuan C	222	225	104	104	189	191	204	206	225	227	149	152	208	208	125	128	339	342	125	128	304	307	230	230
XY170-4	Xinyuan C	222	225	105	109	189	189	204	204	225	227	149	152	208	208	125	128	339	339	125	128	304	307	230	242
XY569-2	Xinyuan D	222	225	105	105	189	191	204	206	225	227	149	152	208	208	125	128	339	339	125	128	304	307	230	230
XY569-4	Xinyuan D	222	225	105	105	189	191	204	206	225	227	149	152	208	208	125	128	339	343	125	128	304	308	230	230
XY569-8	Xinyuan D	222	225	105	109	190	192	204	206	225	227	149	152	208	208	125	128	339	346	125	128	304	308	230	230
XY570-1	Xinyuan D	222	225	105	113	190	192	204	206	225	227	149	152	208	208	125	128	339	339	125	128	304	308	230	230
XY570-4	Xinyuan D	222	225	106	106	190	192	204	206	225	227	149	152	208	208	125	128	339	346	125	128	304	308	230	230
XY570-8	Xinyuan D	222	225	105	113	190	192	204	206	225	227	149	152	208	208	125	128	339	339	125	128	304	307	230	230
XY570-9	Xinyuan D	222	225	105	105	189	191	204	206	225	227	149	152	208	208	125	128	338	338	125	128	304	308	230	230
XY571-4	Xinyuan D	222	225	105	105	190	192	204	206	225	227	149	152	208	208	125	128	339	339	125	128	304	307	230	230
XY571-5	Xinyuan D	222	225	105	109	189	191	204	206	225	227	149	152	208	208	125	128	339	339	125	128	304	307	230	230
XY571-10	Xinyuan D	222	225	105	105	190	192	204	206	225	227	149	152	208	208	125	128	339	339	125	128	304	307	230	230
ZS158-2	Zhaosu	222	225	105	105	189	191	204	206	225	227	149	152	208	208	125	128	342	342	125	128	304	307	230	230
ZS158-3	Zhaosu	222	225	109	109	190	192	204	204	225	227	149	152	208	208	125	128	339	342	125	128	304	307	230	230
ZS163-2	Zhaosu	222	225	105	109	190	192	204	206	225	227	149	152	208	208	125	128	339	342	125	128	304	308	230	230
ZS163-5	Zhaosu	222	225	105	109	190	190	204	204	225	225	149	149	208	208	125	125	339	339	125	125	307	307	230	242
ZS163-4	Zhaosu	222	225	105	105	189	191	204	206	225	227	149	152	208	208	125	128	343	346	125	128	304	308	230	230
ZS164-3	Zhaosu	222	225	105	109	190	192	204	206	225	227	149	152	208	208	125	128	339	343	125	128	304	308	230	242
ZS164-4	Zhaosu	222	225	106	110	190	190	204	206	225	225	149	149	205	208	125	125	339	343	125	125	308	308	230	242
ZS164-5	Zhaosu	222	225	105	109	190	190	204	204	225	225	149	149	208	208	125	125	346	346	125	125	307	307	230	242
ZS164-10	Zhaosu	225	225	113	113	189	191	204	206	225	227	149	152	208	208	125	128	339	339	125	128	304	308	230	230
TKS124-3	Tekes	222	225	105	105	190	192	204	206	225	227	149	152	208	208	125	128	339	346	125	128	304	307	230	230
TKS124-6	Tekes	222	225	105	113	190	192	204	206	225	227	149	149	208	208	125	128	339	339	125	128	304	307	230	230
TKS124-8	Tekes	222	225	105	105	190	192	204	206	225	227	149	152	208	208	125	128	339	339	125	128	304	307	230	230
TKS124-10	Tekes	222	225	105	105	189	191	204	206	225	227	149	152	208	208	125	128	339	339	125	128	304	307	230	230

## Sheet: S2
Table S2 Wheat Stripe Rust Sampling Sites Information in Ili
Sample	Latitude	Longitude
GL144	43°15′12″	83°44′3″
GL146	43°14′53″	82°44′39″
GL147	43°14′30″	82°45′24″
GL148	43°15′34″	82°44′8″
GL149	43°15′39″	82°46′38″
GL154	43°14′49″	82°49′42″
GL516	43°26′8.99″	82°16′2.59″
GL527	43°28′6.48″	82°10′6.79″
GL528	43°29′2.49″	82°10′3.29″
GL530	43°28′7.48″	82°07′7.72″
GL531	43°28′3.88″	82°07′4.48″
GL155	43°14′57″	82°49′21″
GL156	43°15′51″	82°48′36″
GL533	43°31′5.59″	82°04′4.01″
GL534	43°31′8.99″	82°03′4.39″
GL532	43°33′2.97″	82°02′2.64″
GL536	43°34′8.07″	82°01′1.07″
NLK133	43°50′55″	82°34′10″
NLK134	43°47′29″	82°39′25″
NLK137	43°49′13″	82°43′0″
NLK138	43°47′13″	83°11′55″
NLK139	43°46′54″	83°12′58″
NLK140	43°45′26″	83°17′21″
NLK543	43°49′5.69″	82°32′7.92″
CX502	43°48′6.15″	80°48′8.30″
CX505	43°43′7.30″	81°20′9.53″
CX507	43°43′7.64″	81°23′2.44″
CX513	43°39′6.06″	81°36′0.94″
CX514	43°27′128″	82°16′534″
CX516	43°26′8.99″	82°16′2.59″
XY165	43°15′27″	82°50′13″
XY166	43°15′31″	82°49′58″
XY170	43°26′36″	83°55′47″
XY171	43°27′9″	83°55′15″
XY569	43°23′4.07″	83°53′1.26″
XY570	43°28′6.39″	83°39′4.71″
XY571	43°28′8.45″	83°39′0.14″
ZS158	43°6′54″	81°3′7″
ZS163	43°8′33″	81°20′40″
ZS164	43°9′10″	81°10′38″
TKS124	43°8′1″	81°49′27″
